# Supplementary material for: Bioadhesive Alginate/Chitosan Hydrogels for Sustained Probiotic Delivery and Enhanced Antibacterial Treatment of Oral Ulcers
Source: Gels. 2026 Jul 1;12(7):581. doi: 10.3390/gels12070581 (PMC13407556; doi:10.3390/gels12070581)
Supplement: Supplementary file 1 [file gels-12-00581-s001.zip]

Archive with 1 entries (1 files):
- gels-4347925-supplementary.pdf
